# Supplementary material for: The Dielectrophoretic Interactions of Curved Particles in a DC Electric Field
Source: Micromachines (Basel). 2025 May 20;16(5):596. doi: 10.3390/mi16050596 (PMC12113738; doi:10.3390/mi16050596)
Supplement: Supplementary file 1 [file micromachines-16-00596-s001.zip]

Archive with 7 entries (6 files):
- Supplementary Materials.pdf
- Video/
- Video/Video S1.gif
- Video/Video S2.gif
- Video/Video S3.gif
- Video/Video S4.gif
- Video/Video S5.gif
